# Supplementary material for: Assessment of School-Based Quasi-Experimental Nutrition and Food Safety Health Education for Primary School Students in Two Poverty-Stricken Counties of West China
Source: PLoS One. 2015 Dec 14;10(12):e0145090. doi: 10.1371/journal.pone.0145090 (PMC4677813; doi:10.1371/journal.pone.0145090)
Supplement: S1 Dataset — (XLS) [file pone.0145090.s001.xls]

## Sheet: all
no	intervention	pre_post	province	school	grade	gender	age	onlychild	child_number	left_behind	F_education	M_education	K_Total	A_Total	P_Total
1913	0	1	1	11	2	1	11	2	4	2	1	2	8	21	31
1905	0	1	1	11	3	1	12	2	2	2	1	1	14	25	40
1903	0	1	1	11	3	1	14	2	2	1	1	2	14	25	40
1930	0	1	1	11	1	1	11	2		1	1	1	12	23	28
1911	0	1	1	11	3	2	11	2	4		2	2	6	19	33
1915	0	1	1	11	2	1	13	2	2	1	1	2	9	20	33
1921	0	1	1	11	2	2	10	2	3	1	5	5	15	24	25
1929	0	1	1	11	1	1	11	2		2	1	1	9	18	31
1914	0	1	1	11	2	2	11	2	4	2	1	2	8	24	31
1916	0	1	1	11	2	1	12	2	3	2	1	2	12	23	35
1901	0	1	1	11	3	1	13	2	2	2	1	2	9	19	30
1922	0	1	1	11	1	1	10	2	2	2	5	1	9	24	33
1934	0	1	1	11	1	1	11	2	3	2	1	1	5	21	32
1912	0	1	1	11	2	1	13	2	2	1	2	2	14	20	34
1904	0	1	1	11	3	2	12	2	2	1	2	2	5	22	30
1906	0	1	1	11	3	2	12	2	3	1	1	2	6	21	30
1923	0	1	1	11	1	1	10	2	4	1	1	1	9	21	33
1924	0	1	1	11	1	1	8	1		2	4	3	9	21	34
1917	0	1	1	11	2	2	10	2	3	2	2	1	9	25	29
1933	0	1	1	11	1	1	10	2	3	2	1	1	13	22	29
1907	0	1	1	11	3	1	12	2	1	2	1	1	9	20	25
1935	0	1	1	11	1	2	10	2	4	2	1	2	6	20	24
1925	0	1	1	11	1	1	8	2	3	1	1	2	8	22	28
1926	0	1	1	11	1	1	10	2	2	2	5	5	8	25	28
1910	0	1	1	11	3	2	12	2	3	2	2	1	8	22	30
1909	0	1	1	11	3	2	11	2	2		1	2	7	25	28
1918	0	1	1	11	2	2	12	2	2	1	1	1	7	22	28
1919	0	1	1	11	2	2	13	2	2	1	5	5	7	22	30
1920	0	1	1	11	2	2	10	2	2	1	5	5	10	18	29
1928	0	1	1	11	1	2	10	2	3	2	5	1	11	20	21
1927	0	1	1	11	1	1	10	2	2	1	1	3	9	22	29
1931	0	1	1	11	1	1	10	2	2	2	3	3	5	21	24
1908	0	1	1	11	3	2	13	2	1	1	1	1	5	22	29
1932	0	1	1	11	1	2	9	2	4	2	5	5	9	24	31
1902	0	1	1	11	3	1	12	2	3	1	1	5	12	22	38
1729	1	1	1	12	1	2	11	2	1	1	2	3	7	21	30
1702	1	1	1	12	3	1	12	2	1	1	5	5	5	19	32
1714	1	1	1	12	2	2	10	2	1	1	1	1	10	21	27
1709	1	1	1	12	3	2	11	2	1	2	5	1	6	20	23
1712	1	1	1	12	2	1	11	2	1	2	2	5	6	21	25
1723	1	1	1	12	1	1	10	1		2	1	3	7	18	31
1706	1	1	1	12	3	2	11	1		1	2	2	16	21	30
1711	1	1	1	12	2	2	11	2	1	2	5	2	8	24	28
1716	1	1	1	12	2	1	11	1		2	1	1	8	14	16
1715	1	1	1	12	2	1	11	2	1	2	5	2	10	22	32
1710	1	1	1	12	3	1	11	2	1	1	5	1	8	20	29
1717	1	1	1	12	2	1	12	2	1	2	2	1	8	21	23
1718	1	1	1	12	2	1	13	2	1	1	1	5	12	24	32
1707	1	1	1	12	3	2	12	2	1	1	2	1	15	20	28
1721	1	1	1	12	1	1	11	2	2	2	1	1	14	22	30
1713	1	1	1	12	2	2	10	2	1	2	1	2	7	16	28
1708	1	1	1	12	3	2	12	2	1	1	5	5	7	20	26
1719	1	1	1	12	2	2	10	2	1	2	5	2	10	24	27
1703	1	1	1	12	3	1	12	2	1	1	5	5	5	18	28
1725	1	1	1	12	1	2	12	1		2	5	1	9	21	30
1727	1	1	1	12	1	2	9	2	1	1	2	1	6	19	28
1726	1	1	1	12	1	2	10	2	1	2	2	5	8	19	28
1701	1	1	1	12	3	1	11	1		1	5	3	12	24	25
1724	1	1	1	12	1	2	10	2	1	2	1	5	4	19	27
1722	1	1	1	12	1	1	10	2	1	1	1	5	8	25	29
1720	1	1	1	12	1	2	11	2	1	1	1	5	4	20	26
1704	1	1	1	12	3	1	12	1		2	2	5	2	21	26
1705	1	1	1	12	3	1	12	1		2	5	5	3	21	27
1728	1	1	1	12	1	1	12	2	2	1	1	1	2	15	20
1622	1	1	1	13	1	1	9	2	1	2	1	1	10	20	30
1621	1	1	1	13	1	1	11	2	1	2	5	1	6	21	30
1617	1	1	1	13	2	2	11	2	1	2	1	2	8	20	30
1630	1	1	1	13	1	1	11	2	1	1	3	3	6	23	33
1612	1	1	1	13	2	2	13	2	1	2	1	2	9	25	30
1601	1	1	1	13	3	2	12	2	1	1	1	1	9	24	30
1619	1	1	1	13	2	2	12	1		1	1	2	6	18	32
1603	1	1	1	13	3	2	15	1		2	5	5	7	23	23
1606	1	1	1	13	3	1	13	2	1	1	1	1	10	18	23
1608	1	1	1	13	3	1	14	2	1	1	1	2	12	21	32
1602	1	1	1	13	3	2	12	2	1	1	1	1	9	10	26
1615	1	1	1	13	2	1	10	2	1	2	1	1	6	20	28
1607	1	1	1	13	3	1	13	2	2	2	1	2	10	22	26
1614	1	1	1	13	2	2	11	2	1	2	1	1	9	25	43
1604	1	1	1	13	3	2	11	2	1	2	1	2	12	23	29
1605	1	1	1	13	3	2	11	2	1	2	2	1	14	21	28
1616	1	1	1	13	2	2	12	2	1	2	1	2	5	22	28
1613	1	1	1	13	2	2	12	2	1	2	1	1	8	22	31
1624	1	1	1	13	1	1	10	2	1	2	5	1	9	22	28
1618	1	1	1	13	2	1	11	2	1	1	1	2	13	23	30
1609	1	1	1	13	3	1	11	2	1	2	5	1	6	20	25
1625	1	1	1	13	1	1	12	2	1	2	5	1	11	24	29
1610	1	1	1	13	3	1	12	2	1	2	2	2	14	17	31
1626	1	1	1	13	1	2	10	2	1	2	5	1	10	21	26
1611	1	1	1	13	2	1	11	2	1	1	2	2	6	22	27
1628	1	1	1	13	1	2	10	2	1	2	5	2	5	18	29
1623	1	1	1	13	1	2	9	2	1	2	2	2	10	23	30
1620	1	1	1	13	2	1	12	2	1	1	1	1	13	25	28
1629	1	1	1	13	1	1	10	2	1	2	1	4	7	24	32
1627	1	1	1	13	1	2	10	2	1	2	5	2	4	18	26
1414	0	1	1	14	2	1	11	2	1	1	1	1	8	20	35
1411	0	1	1	14	1	2	9	2	1	2	2	2	11	23	30
1405	0	1	1	14	1	2	9	1		2	2	2	13	25	33
1421	0	1	1	14	2	2	11	2	1	2	2	1	14	22	29
1427	0	1	1	14	3	2	12	2	1	2	5	1	7	19	35
1418	0	1	1	14	2	2	10	2	1	2	1	1	12	20	30
1423	0	1	1	14	3	2	12	2	1	2	2	1	7	25	29
1416	0	1	1	14	2	1	11	2	1	1	3	2	11	25	32
1428	0	1	1	14	3	1	11	2	1	2	1	2	9	22	31
1410	0	1	1	14	2	1	11	2	1	2	5	5	7	22	32
1429	0	1	1	14	3	2	12	2	1	2	2	1	6	22	27
1422	0	1	1	14	3	2	14	2	1	2	1	1	8	22	30
1407	0	1	1	14	1	2	10	2	2	1	1	2	9	22	35
1420	0	1	1	14	2	1	12	1		2	2	5	13	21	31
1409	0	1	1	14	2	1	11	2	1	2	1	1	8	19	32
1417	0	1	1	14	2	2	10	2	1	2	2	2	9	25	36
1415	0	1	1	14	2	1	11	2	1	2	5	2	7	22	32
1404	0	1	1	14	1	1	10	2	1	2	5	5	9	22	30
1412	0	1	1	14	1	1	9	2		1	5	2	7	22	39
1403	0	1	1	14	1	1	9	2	2	2	2	2	7	22	27
1402	0	1	1	14	1	2	11	2	1	2	2	2	13	17	31
1426	0	1	1	14	3	2	12	2	2	1	1	2	8	25	25
1424	0	1	1	14	3	1	12	1		2	5	2	13	21	31
1425	0	1	1	14	3	1	12	2		2	5	1	8	19	29
1419	0	1	1	14	3	1	13	2	1	2	2	2	8	22	30
1406	0	1	1	14	1	1	10	2	1	1	2	3	8	22	21
1413	0	1	1	14	2	1	11	2	1	2	2	2	7	15	20
1408	0	1	1	14	1	1	10	2	1	2	5	4	6	21	15
1401	0	1	1	14	1	2	10	2	1	2	5	2	9	19	29
1231	0	1	1	15	1	1	12	2	1	2	1	2	0	14	17
1229	0	1	1	15	1	1	12	2	2	2	1	3	2	15	24
1212	0	1	1	15	2	1	10	2	1	2	1	1	8	23	29
1208	0	1	1	15	3	2	12	2	2	2	1	2	12	23	24
1209	0	1	1	15	3	1	11	2	1	2	2	3	13	25	40
1216	0	1	1	15	2	1	12	2	2	1	1	1	5	22	23
1202	0	1	1	15	3	2	13	2	1	2	1	1	11	22	34
1205	0	1	1	15	3	2	12	2	1	2	1	2	11	21	35
1221	0	1	1	15	2	1	10	2	3	2	1	2	5	17	30
1214	0	1	1	15	2	2	12	2	1	2	1	1	9	19	29
1215	0	1	1	15	2	2	12	2	2	2	5	1	9	23	30
1217	0	1	1	15	2	1	12	2	1	1	5	1	8	24	23
1206	0	1	1	15	3	1	10	2	1	1	1	3	8	15	27
1207	0	1	1	15	3	1	12	2	2	1	5	1	9	25	30
1230	0	1	1	15	1	1	12	2		1	5	5	2	16	25
1220	0	1	1	15	2	1	10	2	2	2	1	1	8	24	24
1233	0	1	1	15	1	1	12	2	1	1	1	2	7	19	28
1211	0	1	1	15	3	1	12	2	2	2	1	3	8	21	29
1219	0	1	1	15	2	1	10	2	2	1	1	2	10	22	25
1210	0	1	1	15	3	1	12	2	3	1	1	1	10	16	27
1204	0	1	1	15	3	2	13	2	1	2	1	1	3	20	32
1228	0	1	1	15	1	1	11	2	1	2	1	2	8	19	28
1201	0	1	1	15	3	2	13	2	1	2	5	1	8	23	27
1218	0	1	1	15	2	1	12	1		2	5	5	4	18	33
1203	0	1	1	15	3	2	12	2	1	1	1	1	7	20	32
1222	0	1	1	15	1	2	10	2	1	2	1	2	5	16	28
1223	0	1	1	15	1	2	10	2	2	2	1	5	9	18	27
1224	0	1	1	15	1	2	10	2	2	2	1	1	6	21	25
1227	0	1	1	15	1	1	11	2	1	2	5	1	8	20	28
1213	0	1	1	15	2	2	11	2	3	2	5	1	11	22	31
1225	0	1	1	15	1	2	10	2	2	2	1	1	6	21	22
1232	0	1	1	15	1	1	12	2	1	2	5	1	8	22	22
1226	0	1	1	15	1	1	11	2	3	2	1	1	11	20	27
1116	1	1	1	16	2	2	11	2	1	2	2	2	5	22	37
1125	1	1	1	16	1	2	12	2	1	2	1	1	7	22	41
1103	1	1	1	16	3	1	12	2	1	2	2	2	11	25	31
1107	1	1	1	16	3	1	12	2	1	2	2	2	8	19	44
1119	1	1	1	16	2	2	11	1		2	2	1	8	23	32
1128	1	1	1	16	1	2	10	2	1	2	1	2	8	25	33
1129	1	1	1	16	1	2	10	2	1	2	2	1	7	25	33
1130	1	1	1	16	1	2	10	1		1	2	1	9	25	33
1118	1	1	1	16	2	2	10	2	1	2	2	2	8	25	31
1111	1	1	1	16	2	2	11	2	1	2	2	1	9	25	30
1115	1	1	1	16	2	2	11	2	2	2	1	1	9	23	30
1101	1	1	1	16	3	2	12	2	1	2	5	1	10	22	32
1109	1	1	1	16	3	2	12	2	1	2	3	1	15	24	30
1127	1	1	1	16	1	2	10	1		2	1	1	7	24	30
1121	1	1	1	16	1	1	10	2	1	2	2	2	8	21	42
1106	1	1	1	16	3	1	12	2	1	2	1	2	10	21	25
1105	1	1	1	16	3	1	12	2	1	2	2	2	9	19	28
1122	1	1	1	16	1	2	10	2	1	2	1	2	11	22	32
1117	1	1	1	16	2	2	11	2	1	2	1	1	10	23	28
1126	1	1	1	16	1	2	10	2	1	2	1	1	8	21	32
1112	1	1	1	16	2	1	10	2	1	1	1	1	8	25	29
1110	1	1	1	16	3	2	12	2	1	2	1	2	10	21	31
1108	1	1	1	16	3	1	11	2	1	2	3	2	6	19	26
1104	1	1	1	16	3	1	12	2	1	2	2	2	8	20	22
1113	1	1	1	16	2	2	10	2	2	2	1	2	8	23	26
1120	1	1	1	16	1	1	10	2	1	1	5	5	5	17	25
1114	1	1	1	16	2	1	11	2	1	1	5	1	7	25	26
1124	1	1	1	16	1	2	10	2	2	1	1	1	8	20	32
1102	1	1	1	16	3	1	12	2	1	2	1	1	10	25	23
1123	1	1	1	16	1	2	10	2	1	1	1	1	8	20	30
2204	1	1	2	21	2	1	11	1		2	3	2	7	22	42
2221	1	1	2	21	3	1	12	1		2	2	2	6	24	44
2220	1	1	2	21	2	2	11	1		2	2	1	10	22	43
2224	1	1	2	21	2	2	11	2	1	2	1	1	10	22	35
2223	1	1	2	21	3	2	12	2	1	2	1	1	8	24	42
2226	1	1	2	21	2	2	10	2	1	2	1	2	10	24	44
2208	1	1	2	21	1	2	10	1		2	2	3	11	23	35
2215	1	1	2	21	1	1	9	2	3	1	3	4	6	25	43
2203	1	1	2	21	1	2	9	2	1		2	3	11	21	36
2222	1	1	2	21	1	2	11	2	1	2	5	2	3	14	23
2214	1	1	2	21	1	1	10	2	1	2	5	2	4	18	38
2213	1	1	2	21	1	1	10	1		2	5	1	10	25	39
2229	1	1	2	21	2	2	11	2	1	1		2	11	21	44
2209	1	1	2	21	3	1	12	2	1	2	3	3	13	24	36
2207	1	1	2	21	3	2	12	2	1	2	2	5	12	21	40
2217	1	1	2	21	2	1	11	2	1	2	1	1	13	20	30
2212	1	1	2	21	1	2	9	2	1	1	3	2	9	24	36
2231	1	1	2	21	3	1	13	1		2	2	2	9	25	42
2202	1	1	2	21	1	2	10	1		2	5	5	7	25	44
2218	1	1	2	21	2	1	11	1		2	1	1	11	23	40
2201	1	1	2	21	1	2	11	1		2	5	5	7	19	34
2227	1	1	2	21	3	2	12	1		2	2	2	7	24	44
2230	1	1	2	21	1	1	10	2	1	2	2	2	9	22	38
2206	1	1	2	21	3	2	11	2	2	2	1	1	10	20	39
2219	1	1	2	21	3	2	12	2	1	2	1	1	12	25	42
2225	1	1	2	21	2	2	11	2	1	2	1	3	11	25	35
2216	1	1	2	21	3	2	11	2	1	2	1	2	13	25	42
2210	1	1	2	21	2	1	10	2	1	2	2	2	6	23	43
2205	1	1	2	21	2	1	10	1			2	2	7	24	33
2228	1	1	2	21	3	2	11	1		2	2	1	13	25	40
2211	1	1	2	21	2	1	11	2	1	2	5		3	23	29
2804	1	1	2	22	2	1	10	2	1	2	2	2	11	23	36
2802	1	1	2	22	2	1	12	2		2	5	5	13	25	44
2823	1	1	2	22	3	2	12	1		2	3	4	16	25	43
2801	1	1	2	22	3	1	11	1		1	3	4	9	23	39
2805	1	1	2	22	3	1	11	1		1	2	2	13	25	26
2818	1	1	2	22	2	2	12	2	1	2	3	2	12	25	40
2811	1	1	2	22	3	2	11	2	2	2	3	2	12	23	44
2829	1	1	2	22	2	2	10	2	1	1	2	2	12	19	44
2831	1	1	2	22	2	2	11	2	1	2	3	2	12	20	43
2824	1	1	2	22	1	2	10	2	1	2	2	2	7	22	43
2817	1	1	2	22	2	2	10	2	1	2	2	3	9	19	33
2806	1	1	2	22	2	2	10	2	1	2	3	3	10	23	42
2830	1	1	2	22	3	2	11	2	1	2	2	2	12	24	33
2833	1	1	2	22	2	2	11	2	2	2	2	3	14	25	34
2820	1	1	2	22	1	2	9	1		2	2	2	14	20	34
2827	1	1	2	22	3	2	12	2	2	2	2	3	13	23	41
2814	1	1	2	22	1	1	9	1		1	2	2	10	20	39
2812	1	1	2	22	3	2	12	2	1	1	2	2	13	24	38
2815	1	1	2	22	1	2	9	2	1	2	2	2	9	25	40
2819	1	1	2	22	2	1	10	2	1	2	2	2	11	23	30
2822	1	1	2	22	1	1	9	2	1	2	1	1	9	22	32
2809	1	1	2	22	3	2	12	2	1	1	2	2	13	25	44
2808	1	1	2	22	2	2	10	2	1	2	2	2	5	25	39
2825	1	1	2	22	3	2	11	2	1	1	2	2	16	23	44
2803	1	1	2	22	1	1	9	1		2	2	2	11	25	43
2810	1	1	2	22	1	1	9	1		2	2	2	5	19	36
2807	1	1	2	22	1	2	9	2	1	2	1	2	6	19	33
2826	1	1	2	22	3	1	13	2	1	2	1	2	6	25	44
2828	1	1	2	22	1	2	10	2	2	2	2	2	8	20	40
2816	1	1	2	22	2	2	10	2	1	2	5	5	11	25	32
2832	1	1	2	22	2	1	10	2	1	2	2	2	13	21	32
2821	1	1	2	22	1	1	9	1		1	2	3	5	19	37
2813	1	1	2	22	1	1	9	1		2	2	2	10	20	39
2628	0	1	2	23	3	1	11	1		2	2	2	13	25	44
2608	0	1	2	23	2	1	11	2		2	2	2	11	25	44
2605	0	1	2	23	2	2	10	1		2	3	3	12	25	44
2624	0	1	2	23	2	1	12	1		2	1	2	12	25	44
2627	0	1	2	23	1	1	9	1		2	2	2	13	25	43
2611	0	1	2	23	3	2	13	2	2	2	2	2	14	25	41
2614	0	1	2	23	3	2	12	1		2	3	4	12	25	36
2616	0	1	2	23	2	2	10	2	1	2	2	2	14	25	44
2629	0	1	2	23	2	2	10	2	1	2	2	2	15	23	44
2601	0	1	2	23	3	2	11	2	1	2	2	2	15	25	44
2617	0	1	2	23	1	2	9	2	2	1	5	5	8	22	39
2602	0	1	2	23	2	1	10	1		2	3		14	21	36
2625	0	1	2	23	1	1	10	2		2	1	1	10	25	36
2607	0	1	2	23	2	1	11	2		2	1	1	12	25	40
2610	0	1	2	23	3	2	13	2	1	2	1	1	8	25	43
2622	0	1	2	23	2	1	10	1		2	2	2	12	25	36
2626	0	1	2	23	3	1	13	2		2	1	1	11	25	40
2623	0	1	2	23	3	1	11	1		2	2	2	11	25	36
2621	0	1	2	23	1	1	10	2	1		5	5	10	25	36
2620	0	1	2	23	2	1	11	1		2	1	5	15	25	35
2609	0	1	2	23	2	1	11	2	1	2	2	2	14	25	43
2618	0	1	2	23	2	1	10	1		2	2	3	9	21	33
2606	0	1	2	23	2	1	11	1		2	2	3	15	25	43
2612	0	1	2	23	2	2	10	2	1	2	2	2	14	25	42
2613	0	1	2	23	1	2	11	2	2	2	1	5	3	16	33
2619	0	1	2	23	1	1	11	1		2	2	2	9	20	36
2615	0	1	2	23	3	1	11	1		2	2	1	10	21	26
2603	0	1	2	23	1	1	9	2		2	5	5	14	25	32
2604	0	1	2	23	3	1	15	1					7	25	31
2515	1	1	2	24	1	1	10	2	3	1	1	2	9	25	26
2527	1	1	2	24	3	2	12	2	1	2	1	1	12	23	36
2502	1	1	2	24	3	1	12	2	1	2	1	2	7	17	41
2526	1	1	2	24	1	1	10	2	1	1	1	1	7	24	27
2511	1	1	2	24	2	1	12	2	1	2	1	1	13	21	36
2510	1	1	2	24	2	2	9	2	1	2	3	3	8	25	29
2517	1	1	2	24	2	1	11	1		2	1	2	12	25	44
2508	1	1	2	24	2	1	10	2	1	2	1	1	9	20	36
2522	1	1	2	24	1	2	8	2			1	1	10	25	28
2513	1	1	2	24	2	2	10	2	1	2	3	3	7	25	39
2519	1	1	2	24	3	2	12	2	1	1	1	2	11	25	42
2529	1	1	2	24	3	2	11	2	1	2	2	3	10	24	33
2521	1	1	2	24	1	2	10	2	1	1	1	1	10	22	41
2528	1	1	2	24	3	2	11	2	1	2	1	1	10	24	33
2512	1	1	2	24	1	1	9	1		1	5	5	12	25	40
2507	1	1	2	24	2	2	10	2	1	1	1	1	9	22	40
2509	1	1	2	24	1	2	9	2	1	1	1	1	10	23	35
2503	1	1	2	24	1	2	8	2	1	1	2	2	9	18	41
2524	1	1	2	24	3	2	11	2	1	2	2	2	12	25	32
2518	1	1	2	24	2	2	11	2	1	2	1	1	10	21	39
2520	1	1	2	24	2	1	11	2	2		5	2	12	20	34
2504	1	1	2	24	1	1	11	2	1	2	2	1	10	24	34
2523	1	1	2	24	2	2	10	1		2	4	4	13	25	33
2531	1	1	2	24	3	1	12	2	1	2	1	2	7	20	35
2525	1	1	2	24	2	2	11	2	1	2	1	1	13	25	32
2501	1	1	2	24	3	1	12	2	1	1	1	1	14	19	26
2516	1	1	2	24	1	2	9	2	1	2	1	1	9	22	32
2506	1	1	2	24	1	2	10	2	1	2	5	5	6	22	32
2505	1	1	2	24	1	1	10	1			2	2	10	21	29
2530	1	1	2	24	3	1	11	2	1	1	2	2	11	25	32
2514	1	1	2	24	1	2	10	2	1	2	2	2	11	19	44
2129	0	1	2	25	1	1	9			2		2	10	20	37
2117	0	1	2	25	2	2	10	2	1	1	1	3	13	21	43
2106	0	1	2	25	3	1	12	1		2	2	3	16	20	36
2121	0	1	2	25	2	1	10	1		2	4	4	10	24	44
2131	0	1	2	25	1	2	10	2	1	2	2	3	11	25	44
2114	0	1	2	25	2	1	12	1		2	1	1	11	24	44
2112	0	1	2	25	2	2	10	2	2	2	1	2	12	25	35
2133	0	1	2	25	1	2	9	1		2	1	5	9	25	36
2111	0	1	2	25	2	2	11	2	1	2	3	3	12	25	42
2124	0	1	2	25	2	2	10	2		2	2	3	13	22	41
2122	0	1	2	25	2	2	10	2	1	2	2	2	12	23	37
2132	0	1	2	25	1	2	9	2	1	2	1	2	14	25	44
2107	0	1	2	25	3	2	12	2	1	2	2	2	13	25	40
2134	0	1	2	25	1	2	9	1		2	2	2	13	24	36
2115	0	1	2	25	2	2	10	1		2	2	3	15	25	39
2113	0	1	2	25	2	1	11	2		2	2	2	11	24	44
2123	0	1	2	25	2	2	10	2	1	1	2	2	14	23	44
2104	0	1	2	25	3	1	12	2	1	2	3	3	15	20	36
2108	0	1	2	25	3	2	12	2	1	2	2	2	11	23	40
2127	0	1	2	25	1	1	10	2	2	2	1	2	8	19	38
2109	0	1	2	25	3	1	12	1		1	1	1	12	23	42
2102	0	1	2	25	3	2	11	1		2	1	2	9	23	34
2110	0	1	2	25	3	1	12	2	2	2	1	2	10	23	42
2119	0	1	2	25	2	1	11	2	2	2	1	2	12	22	42
2116	0	1	2	25	2	1	11	2	1	2	2	3	11	25	44
2101	0	1	2	25	3	2	10	1		2	4	4	9	23	34
2105	0	1	2	25	3	1	12	2	1	2	2	3	15	21	36
2103	0	1	2	25	3	2	11	2	2	2	2	2	9	23	36
2125	0	1	2	25	1	1	10	2	4	2	1	2	9	24	33
2118	0	1	2	25	2	1	10	2	1	2	2	4	14	25	44
2128	0	1	2	25	1	1	9	1		2	5	2	13	25	31
2120	0	1	2	25	2	1	11	2	1	2	1	1	10	21	32
2126	0	1	2	25	1	1	10	2	1	2	1	2	8	22	32
2130	0	1	2	25	1	2	9	2	1		1	2	14	25	42
2007	0	1	2	26	1	2	10	1		2	5	5	9	22	44
2010	0	1	2	26	1	2	9	2	1	2	1	2	11	22	44
2024	0	1	2	26	2	2	11	1		1	2	2	9	20	40
2031	0	1	2	26	2	1	11	1		2	2	3	10	21	39
2016	0	1	2	26	2	2	12	2	2	1	5	1	10	25	44
2009	0	1	2	26	1	2	9	2	2	2	2	2	13	23	44
2033	0	1	2	26	3	1	13	2		1	2	3	9	25	35
2028	0	1	2	26	3	2	12	2	1	2	1	1	13	24	39
2019	0	1	2	26	3	2	11	2	1	1	2	1	13	24	44
2005	0	1	2	26	2	1	11	2			5	5	2	17	32
2029	0	1	2	26	2	1	11	2	1	2	2	3	8	23	43
2027	0	1	2	26	2	1	10	2	1	2	3	3	13	22	34
2018	0	1	2	26	1	1	10	2		2	5	5	8	24	39
2034	0	1	2	26	3	1	11	1		2	3	2	10	24	35
2026	0	1	2	26	3	2	12	2	1	2	1	1	13	24	43
2015	0	1	2	26	1	2	11	2	1	2	1	1	13	25	44
2021	0	1	2	26	3	2	12	2	1	2	2	2	8	25	36
2013	0	1	2	26	1	1	10	2	2	2	5	5	9	23	30
2008	0	1	2	26	2	2	12	2	1	2	1	2	9	23	39
2001	0	1	2	26	1	2	9	2		2	5	5	9	21	27
2004	0	1	2	26	1	1	11	2		2	2	2	8	23	41
2022	0	1	2	26	3	2	11	1		2	1	2	10	24	41
2023	0	1	2	26	3	1	12	1		1	1	1	11	23	44
2012	0	1	2	26	2	2	10	2		2	5	5	7	20	32
2030	0	1	2	26	1	1	9	1		2	1	2	8	19	29
2017	0	1	2	26	3	1	13	1		2	2		10	24	36
2025	0	1	2	26	3	2	12	2	1	2	5	1	9	23	41
2011	0	1	2	26	1	2	9	1		2	5	1	4	18	37
2003	0	1	2	26	1	1	10	1			5	5	3	19	35
2032	0	1	2	26	1	1	11	1		2	5	5	7	23	33
2014	0	1	2	26	2	1	12	2	1	2	1	3	8	22	31
2020	0	1	2	26	1	2	8	2		2	5	2	6	16	22
2002	0	1	2	26	1	2	10	2	1	2	5	1	11	25	39
2006	0	1	2	26	1	2	9	2	2	2	1	5	10	23	44
11101	0	2	1	11		1	12	2	2	2	1	3	8	20	39
11102	0	2	1	11	1	2	11	2	1	2	2	2	3	23	35
11103	0	2	1	11	1	2	11	2	1	1	1	1	6	25	36
11104	0	2	1	11	1	1	10	2	1	2	5	3	15	23	29
11105	0	2	1	11	2	2	13	2	2	2	1	1	11	23	32
11106	0	2	1	11	1	1	10	2	1		5	5	13	22	32
11107	0	2	1	11			13	2	1		1	2	8	22	40
11108	0	2	1	11	2	2	12	2	1	2	1	1	12	22	35
11109	0	2	1	11		1	13	2	1	1	1	1	12	24	41
11110	0	2	1	11		1	13	2	1	2	2	5	8	20	31
11111	0	2	1	11		1	12	1		1		3	12	22	33
11112	0	2	1	11	2	1	12	2	1	2	2	2	10	23	42
11113	0	2	1	11	2	1	11	2	2	2	2	1	6	24	33
11114	0	2	1	11	2	2	12	2	1	2	1	2	6	22	27
11115	0	2	1	11	2	2	11	2	2	2	2	1	10	21	36
11116	0	2	1	11	1	2	10	2	1	2	5	1	8	17	30
11117	0	2	1	11	2	2	12	2	1	1	1	2	10	21	35
11118	0	2	1	11	3	1	13	2	1	1	5	2	15	23	34
11119	0	2	1	11	3	1	13	2	1	1	1	1	14	23	30
11120	0	2	1	11	3	1	12	2	1	1	1	1	12	20	28
11121	0	2	1	11	1	1	11	2	2	2	5	5	4	16	29
11122	0	2	1	11		1	13	2	1	1	5	5	11	21	35
11123	0	2	1	11	1	2	11	2	1	1	1	1	9	22	37
11124	0	2	1	11	3	1	14	2	1	2	5	1	12	20	33
11125	0	2	1	11	3	1	13	2	1	2	2	2	12	22	38
11126	0	2	1	11	2	1	12	2	1	1	1	2	8	22	31
11127	0	2	1	11	3	1	13	2	1	2	1	1	9	23	44
11128	0	2	1	11		1	12	2	1	2	2	5	9	20	32
11129	0	2	1	11	3	1	13	1		1	2	2	11	23	35
11130	0	2	1	11			11	2		1	1	1	3	25	33
11131	0	2	1	11	3	2	13	2	1	1	1	2	7	21	38
11132	0	2	1	11	3	2	12	2	2	2	5	2	10	22	36
11133	0	2	1	11	1	2	10	2	1	1	3	3	10	23	38
11134	0	2	1	11	3	2	12	2	1	1	3	3	9	22	40
11135	0	2	1	11	3	2	13	1		2	5	1	8	23	29
11136	0	2	1	11	1	2	11	2	1	1		5	6	18	25
11137	0	2	1	11		2	11	2	1	2	1	5	6	21	35
11138	0	2	1	11	3	2	13	1		2	5	5	3	21	43
11139	0	2	1	11	3	2	13	2	1	2	5	5	6	21	44
11140	0	2	1	11	2	2	12	1		1	1	1	9	24	44
11141	0	2	1	11	2	2	11	2	1	1	1	1	11	20	44
11201	1	2	1	12	1	1	10	2	1	2	5	5	10	21	28
11202	1	2	1	12	2	1	11	2	2	2	1	1	15	25	43
11203	1	2	1	12	2	1	13	2	1	2	5	1	16	18	33
11204	1	2	1	12	2	1	12	2	1	2	1	1	16	23	35
11205	1	2	1	12	1	1	12	2	2	2	1	2	10	24	30
11206	1	2	1	12	1	2	11	2	1	2	5	1	10	24	31
11207	1	2	1	12	1	2	13	2	1	1	5	1	10	20	31
11208	1	2	1	12	1	1	11	2	1	1	1	2	9	23	34
11209	1	2	1	12	1	1	10	1		1	5	3	10	22	33
11210	1	2	1	12	2	2	12	2	1	2	2	2	13	24	37
11211	1	2	1	12	2	1	13	2	1	2		1	14	22	35
11212	1	2	1	12	2	1	12	2	2	1	2	2	18	25	43
11213	1	2	1	12	3	1	16	2	1	2	1	1	12	20	32
11214	1	2	1	12	2	2	12	2	1	1	5	1	9	23	34
11215	1	2	1	12	2	1	12	2	1	2	2	2	15	20	38
11216	1	2	1	12	3	1	15	2	1	2	5	5	8	20	41
11217	1	2	1	12	3	1	13	2	1	2	5	5	9	21	41
11218	1	2	1	12	1	1	10	2	1	1	3	2	10	23	34
11219	1	2	1	12	3	2	13	2		2	5	1	14	22	41
11220	1	2	1	12	3	2	14	2	2	2	1	2	15	22	42
11221	1	2	1	12	3	2	13	2		2	1	1	10	24	37
11222	1	2	1	12	3	1	13	1		2	2	2	9	19	33
11223	1	2	1	12	3	2	13	2		2	1	1	12	24	39
11224	1	2	1	12	3	2	16	2	2	2	5	2	13	23	38
11225	1	2	1	12	3	1	14	1		2	1	1	12	24	35
11226	1	2	1	12	3	1	13	2	2	2	1	1	10	21	32
11227	1	2	1	12	3	1	14	2	3	2	2	1	11	22	28
11228	1	2	1	12	2	2	12	2	1	1	2	2	11	18	37
11229	1	2	1	12	3	1	13	2	2	2	1	2	14	24	41
11230	1	2	1	12	1	1	12	2	1	1	1	1	14	23	34
11231	1	2	1	12	1	2	11	2	2	1	1	5	12	25	31
11232	1	2	1	12	2	1	12	2	1	2	1	3	15	24	27
11233	1	2	1	12	2	1	12	2	2	2	1	1	9	18	40
11234	1	2	1	12	1	2	11	2	1	2	1	2	13	25	38
11235	1	2	1	12	2	1	12	2	2	1	3	3	9	19	38
11236	1	2	1	12	1	1	11	2	2	1	1	2	9	18	30
11237	1	2	1	12	3	1	13	2	2	2	1	1	5	23	36
11501	1	2	1	13	1	2	13	1		4	4	2	10	23	35
11502	1	2	1	13	1	2	12	2	2	2	1	1	11	20	33
11503	1	2	1	13	1	2	9	2	2	2	5	1	11	18	33
11504	1	2	1	13	1	1	11	1		1	1	2	13	23	35
11505	1	2	1	13	1	1	11	2	1	2	1	1	17	20	22
11506	1	2	1	13	1	2	11	2	1	1	2	5	11	16	26
11507	1	2	1	13	3	2	15	2	3	1	2	2	16	25	37
11508	1	2	1	13	3	2	12	2	1	2	1	1	16	25	35
11509	1	2	1	13	3	2	12	1		1	2	2	13	25	28
11510	1	2	1	13	3	2	12	2	1	2	2	2	17	23	38
11511	1	2	1	13	3	2	12	1		1	5	5	19	23	32
11512	1	2	1	13	3	2	12	1		1	1	2	16	24	39
11513	1	2	1	13	3	2	12	2	2	2	2	3	15	25	42
11514	1	2	1	13	1	1	12	2		1	1	1	12	20	31
11515	1	2	1	13	3	1	12	1		2	1	1	10	20	39
11516	1	2	1	13	3	2	13	2	2	2	2	2	13	19	34
11517	1	2	1	13	1	1	11	2	2	2	2	2	15	21	26
11518	1	2	1	13	2	2	13	2	1	2	1	1	12	23	44
11519	1	2	1	13	2	2	13	2	1	5	5	5	12	20	32
11520	1	2	1	13	1	2	10	2	2	1	1	1	12	22	29
11521	1	2	1	13	1	1	11	2	1	1	1	1	12	20	22
11522	1	2	1	13	1	1	14	2	1	1	1	1	17	20	26
11523	1	2	1	13	2	2	11	2	1	2	2	2	11	23	33
11524	1	2	1	13	2	2	13	2	1	2	5	2	12	23	33
11525	1	2	1	13	2	2	12	2	1	2	1	1	15	23	34
11526	1	2	1	13	2		11	2	1	2	1	1	13	23	37
11527	1	2	1	13	3	1	13	2	1	1	2	1	8	21	35
11528	1	2	1	13	3	1	12	1		1	3	1	13	24	38
11529	1	2	1	13	1	2	12	2	1	2	1	1	14	22	33
11530	1	2	1	13	2	1	13	2	1	1	5	5	12	23	34
11530	1	2	1	13	3	1	11	2	1	2	2	3	14	23	42
11532	1	2	1	13	2	1	11	2	1	1	2	3	15	19	35
11533	1	2	1	13	2	1	12	1		2	5	5	11	23	42
11534	1	2	1	13	1	1	10	2	1	2	1	1	13	22	42
11535	1	2	1	13	2	2	11	2	1	2	1	3	13	23	33
11536	1	2	1	13	2	1	11	2	1	2	3	2	14	23	39
11537	1	2	1	13	3	2	11	1		1	2	2	13	23	32
11538	1	2	1	13	3	1	14	2	1	1	5	5	15	25	39
11539	1	2	1	13	2	1	12	1		2	2	2	16	25	44
11540	1	2	1	13	2	2	11	2	2	1	1	1	14	23	36
11401	0	2	1	14	1	1	11	2	2	2	2	2	12	20	34
11402	0	2	1	14	3	1	12	2	2	2	2	2	8	23	34
11403	0	2	1	14	1	2	10	2	1		2	2	9	22	35
11404	0	2	1	14	1	2	11	2	1	2	2	1	9	22	35
11405	0	2	1	14	3	1	13	2	1	2	2	2	13	25	33
11406	0	2	1	14	3	1	12	2	1	1	2	2	12	21	34
11407	0	2	1	14	3	2	12	2	1	1	2	1	8	20	24
11408	0	2	1	14	2	2	12	1		2	5	1	8	20	29
11409	0	2	1	14	1	2	13	2	1	2	1	2	5	20	28
11410	0	2	1	14	3	2	11	1		2	3	2	14	21	34
11411	0	2	1	14	2	1	13	1		1	2	2	7	20	31
11412	0	2	1	14	2	1	11	2	2	2	2	3	11	25	27
11413	0	2	1	14	2	1	12	2	1	2	5	5	10	19	30
11414	0	2	1	14	2	1	11	2	1	2	1	2	13	25	35
11415	0	2	1	14	3	1	12	2	1	2	5	2	15	21	44
11416	0	2	1	14	2	2	12	2	1	2	2	1	12	22	29
11417	0	2	1	14	2	2	11	2	2	2	2	2	13	25	34
11418	0	2	1	14	3	2	11	2	1	2	1	2	5	25	44
11419	0	2	1	14	1	2	14	2	1	2	1	1	11	25	44
11420	0	2	1	14	1	2	10	2	1	2	2	2	9	24	44
11421	0	2	1	14	1	2	10	2	2	1	5	5	9	24	44
11422	0	2	1	14	1	2	11	2	2	2	3	4	8	22	31
11423	0	2	1	14	1	2	10	2	1	1	2	2	11	23	31
11424	0	2	1	14	1	1	11	2	2	2	1	1	9	23	29
11425	0	2	1	14	1	1	12			2	2	2	4	17	42
11426	0	2	1	14	2	2	12	2	1	2	2	2	11	22	39
11427	0	2	1	14	3	1	12	2	1	2	2	2	12	21	22
11428	0	2	1	14	3	1	12	2	2	2	1	1	11	23	33
11429	0	2	1	14	1	1	10	2	1	2	1	2	10	16	33
11430	0	2	1	14	2	1	12	2	1	1	1	2	7	19	24
11431	0	2	1	14	3	2	12	2	2	2	2	2	8	21	28
11432	0	2	1	14	3	2	13	1		1	5	5	8	21	28
11433	0	2	1	14	1	2	10	2	2	2	5	5	7	22	33
11434	0	2	1	14	3	2	13	2	2	2	5	2	5	21	31
11435	0	2	1	14	2	2	11	2	1	1	1	1	12	25	41
11436	0	2	1	14	2	2	11	2	3	2	2	2	9	19	31
11437	0	2	1	14	2	2	12	1		1	3	2	8	20	33
11438	0	2	1	14	3	2	12	2	1	2	1	2	11	22	34
11439	0	2	1	14	2	2	11	2	1	2	2	2	10	22	30
11440	0	2	1	14	3	2	12	2	1	2	2	2	9	25	37
11301	0	2	1	15		2	11	1		2	5	3	10	24	26
11302	0	2	1	15	1	2	11	1		2	5	5	15	22	28
11303	0	2	1	15	1	2	12	2	2	2	5	5	12	21	33
11304	0	2	1	15	3	1	13	1		2	2	3	16	23	24
11305	0	2	1	15	2	2	11	2	1	2	1	2	10	21	33
11306	0	2	1	15	2	2	11	2	1	2	2	2	14	24	26
11307	0	2	1	15	3	1	13	2	1	1	2	2	16	23	31
11308	0	2	1	15	1	1	11	2	1	2	2	2	10	25	36
11309	0	2	1	15	1	1	10	1		2	4	3	11	25	33
11310	0	2	1	15	3	2	13	2	1	1	1	1	14	24	29
11311	0	2	1	15	3	2	12	2	1	2	1	1	12	24	30
11312	0	2	1	15	3	2	13	2	1	1	1	2	13	24	23
11313	0	2	1	15	2	2	13	2	1	1	1	2	11	24	25
11314	0	2	1	15	3	1	12	1		2	2	4	15	25	30
11215	0	2	1	15	3	1	12	1		2	3	4	16	25	28
11913	0	2	1	15	3	1	12	2	1	2	5	2	16	22	29
11317	0	2	1	15	3	1	12	1		2	3	4	17	25	32
11318	0	2	1	15	2	1	13	2	1	2	5	5	12	21	35
11319	0	2	1	15	2	1	11	2	1	2	2	3	13	23	34
11320	0	2	1	15	3	1	13	2	1	2	1	5	12	22	34
11321	0	2	1	15	1	2	11	2	1	2	1	1	12	23	28
11322	0	2	1	15	1	2	11	2	1	1	1	1	12	24	34
11323	0	2	1	15	2	2	12	2	1	2	1	1	13	25	40
11324	0	2	1	15	2	2	11	2	2	2	2	2	12	25	40
11325	0	2	1	15	2	2	12	2	2	1	5	3	9	25	40
11326	0	2	1	15	2	2	11	2	1	2	5	2	11	25	34
11327	0	2	1	15	2	2	11	2	1	2	1	2	14	25	39
11328	0	2	1	15	3	1	14	2	1	2	1	1	15	25	28
11329	0	2	1	15	3	2	12	1		2	2	4	15	20	29
11330	0	2	1	15	1	1	10	2	1	2	1	1	13	25	30
11331	0	2	1	15	1	1	11	2	1	2	5	2	14	25	30
11332	0	2	1	15		1	11	2	1	2	2	3	15	25	33
11333	0	2	1	15	3	2	13	2	1	2	1	1	14	21	28
11334	0	2	1	15	2	2	12	2	1	2	5	2	15	23	32
11335	0	2	1	15	2	2	12	2	1	2	5	2	15	23	25
11336	0	2	1	15	2	2	12	2	1	1	1	1	11	25	32
11337	0	2	1	15		2	11	2	2	2	1	4	13	21	37
11338	0	2	1	15	1	2	10	2	1	2	5	2	12	23	31
11339	0	2	1	15			11	2	1	2	1	2	10	20	32
11340	0	2	1	15		2	11	2	1	1	2	1	13	21	28
11341	0	2	1	15	3	2	12	1		2	2	4	15	24	41
11601	1	2	1	16	3	2	13	2	1	2	2	1	16	23	34
11602	1	2	1	16	3	2	13	2	1	2	1	1	16	23	35
11603	1	2	1	16	3	2	12	2	2	2	1	5	15	25	30
11604	1	2	1	16	3	2	12	2	1	2	2	5	17	25	27
11605	1	2	1	16	2	2	12	2	1	2	2	2	17	25	39
11606	1	2	1	16	2	2	11	2	1	2	1	1	15	20	44
11607	1	2	1	16	3	1	13	2	1	2	1	2	15	25	29
11608	1	2	1	16	3	1	14	2	1	1	1	1	13	25	28
11609	1	2	1	16	3	1	13	2	1		2	2	16	24	31
11610	1	2	1	16	3	2	12	2	1	2	1	5	14	22	29
11611	1	2	1	16	3	2	13	2	1	2	2	2	13	25	28
11612	1	2	1	16	3	2	12	2	1	2	1	2	14	25	29
11613	1	2	1	16	3	2	12	2	2	2	1	3	16	20	26
11614	1	2	1	16	3	1	13	2	1	2	1	1	14	25	28
11615	1	2	1	16	3	1	12	2	1	1	1	1	16	23	29
11616	1	2	1	16	3	1	13	2	1	2	2	2	15	20	29
11617	1	2	1	16	2	2	12	2	1	2	1	1	17	21	43
11618	1	2	1	16	2	2	12	2	2	2	1	1	17	21	43
11619	1	2	1	16	2	1	12	2	1	2	2	2	17	25	43
11620	1	2	1	16	2	2	12	1		2	2	1	15	21	37
11621	1	2	1	16	2	1	12	2	1	2	2	2	15	23	43
11622	1	2	1	16	2	1	12	2	1	1	1	2	16	21	42
11623	1	2	1	16	1	2	11	2	2	2	2	1	9	23	39
11624	1	2	1	16	1	2	9	2	1	2	5	5	11	21	32
11625	1	2	1	16	1	2	11	2	2	2		1	8	21	34
11626	1	2	1	16	1	1	14	2	2	1	2	1	12	24	27
11627	1	2	1	16	1	2	10	2	1	2	3	3	11	20	31
11628	1	2	1	16	1	1	11	2	2	1	2	2	11	21	33
11629	1	2	1	16	1	1	11	2	1	2	1	2	9	25	33
11630	1	2	1	16	2	2	12	2	1	2	1	1	17	25	42
11630	1	2	1	16	1			2		5	5	2	10	21	31
11632	1	2	1	16	2	2	11	2	1	2	1	2	17	25	42
11633	1	2	1	16	1	2	11	2	1	2	2	4	14	22	28
11634	1	2	1	16	1	2	11	2	1	2	1	3	10	23	36
11635	1	2	1	16	2	2	12	2	1	2	1	2	17	25	42
11636	1	2	1	16	1	2	11	1		1	1		13	22	41
11637	1	2	1	16	1	2	10	2	1	1	1	2	13	24	28
11638	1	2	1	16	1	2	11	2	1	2	1	1	14	22	36
11639	1	2	1	16	2	2	11	2	1	2	2	1	16	25	33
11640	1	2	1	16	2	2	12	2	1	1	2	2	16	25	39
22101	1	2	2	21	1	1	10	1		1	2	1	14	23	38
22102	1	2	2	21	1	1	10	2	1	1	2	3	14	25	36
22103	1	2	2	21	1	1	10	2	1	2	3	1	10	24	32
22104	1	2	2	21	2	1	12	2	1	2	2	2	15	22	33
22105	1	2	2	21	2	1	12	2	1	2	2	2	17	25	42
22106	1	2	2	21	2	1	12	2	1	2	2	2	18	23	37
22107	1	2	2	21	3	1	12	2	1	2	2	2	15	25	43
22108	1	2	2	21	2	1	12	2	1	2	2	2	15	25	41
22109	1	2	2	21	2	2	11	2	1	2	2	2	14	25	44
22110	1	2	2	21	2	2	11	2	1	2	2	2	12	24	44
22111	1	2	2	21	2	2	12	1		1	5	5	11	25	42
22112	1	2	2	21	2	1	11	2	1	2	2	5	15	24	33
22113	1	2	2	21	2	2	13	2	1	2	2	2	12	25	42
22114	1	2	2	21	2	2	13	2	1	2	2	2	11	25	44
22115	1	2	2	21	2	2	12	2	3	2	2	2	10	25	44
22116	1	2	2	21	2	1	10	2	1	2	5	5	14	25	44
22117	1	2	2	21	1	2	11	2	1	2	2	2	16	23	44
22118	1	2	2	21	1	2	10	2	1	2	2	1	16	25	44
22119	1	2	2	21	1	2	10	2	2	2	2	2	14	25	41
22120	1	2	2	21	1	2	11	1		2	1	1	13	25	44
22121	1	2	2	21	1	2	10	2	1	1	1	2	15	25	42
22122	1	2	2	21	1	2	9	2	1	1	1	3	14	25	42
22123	1	2	2	21	1	2	11	2	1	1	5	5	10	18	24
22124	1	2	2	21	1	2	10	2	3	2	3	4	12	22	35
22125	1	2	2	21	1	1	10	1		2	3	5	12	21	34
22126	1	2	2	21	1	1	10	2	1	1	1	3	10	25	30
22127	1	2	2	21	3	1	12	2	2	2	2	1	14	25	43
22128	1	2	2	21	3	1	12	1		2	2	2	16	25	43
22129	1	2	2	21	3	1	13	1		2	2	2	16	25	42
22130	1	2	2	21	3	1	13	2	1	2	1	2	10	25	40
22131	1	2	2	21	3	2	14	2	2	2	2	3	16	25	43
22132	1	2	2	21	3	2	12	2	1	2	2	2	16	25	44
22133	1	2	2	21	3	2	12	2	2	2	2	2	16	25	43
22134	1	2	2	21	3	2	12	2	1	2	2	2	15	25	44
22135	1	2	2	21	3	1	13	2	2	2	1	2	18	25	40
22136	1	2	2	21	3	1	12	2	2	2	1	1	17	25	37
22137	1	2	2	21	3	1	12	2	1	2	2	2	15	25	41
22138	1	2	2	21	3	1	12	1		2	2	2	16	25	42
22139	1	2	2	21	3	1	12	2	2	2	2	1	17	25	37
22301	1	2	2	22	1	2	10	2	1	2	2	2	15	24	38
22302	1	2	2	22	1	2	10	1		1	1	2	9	24	44
22303	1	2	2	22	1	2	10	1		2	2	4	15	24	40
22304	1	2	2	22	2	2	12	2	1	2	1	2	17	25	44
22305	1	2	2	22	2	2	11	2	1	2	5	5	15	24	35
22306	1	2	2	22	2	2	11	1		2	2	5	16	20	44
22307	1	2	2	22	1	2	10	2	1	2	1	3	11	20	39
22308	1	2	2	22	3	2	12	2	1	2	3	5	14	22	43
22309	1	2	2	22	2	2	11	2	1	2	1	1	14	25	44
22310	1	2	2	22	2	2	12	2	2	1	1	2	14	21	38
22311	1	2	2	22	2	2	12	2	1	1	2	4	14	25	44
22312	1	2	2	22	1	2	9	1		2	4	4	16	25	40
22313	1	2	2	22	1	2	11	1		2	5	5	15	25	40
22314	1	2	2	22	3	1	11	2	2	1	1	1	16	25	44
22315	1	2	2	22	2	2	11	1		2	2	2	15	25	41
22316	1	2	2	22	1	1	11	1		2	5	2	13	24	36
22317	1	2	2	22	1	1	10	1		1	2	2	13	25	43
22318	1	2	2	22	1	1	10	2	1	1	2	2	10	24	36
22319	1	2	2	22	3	1	11	2	1	2	2	2	12	25	43
22320	1	2	2	22	2	1	11	1		2	3	5	16	21	36
22321	1	2	2	22	2	2	11	2	3	2	1	2	17	20	44
22322	1	2	2	22	2	2	12	2	2	2	5	5	15	24	39
22323	1	2	2	22	2	2	12	1		2	2	2	15	25	44
22324	1	2	2	22	2	2	11	1		1	2	2	15	25	41
22325	1	2	2	22	3	2	13	1		2	2	2	16	25	44
22326	1	2	2	22	3	2	12	2	1	2	3	2	17	24	39
22327	1	2	2	22	2	1	11	1		2	2	2	15	25	43
22328	1	2	2	22	3	2	13	2	1	2	2	1	18	25	44
22329	1	2	2	22	3	2	12	2	1	1	3	3	13	24	43
22330	1	2	2	22	2	1	10	2	1	1	3	2	11	22	33
22331	1	2	2	22	1	2	11	2	2	2	1	1	13	24	32
22332	1	2	2	22	1	2	11	2	2	2	1	2	14	21	34
22333	1	2	2	22	3	2	12	2	1	1	1	1	16	21	43
22334	1	2	2	22	3	2	12	1		2	2	5	17	25	44
22335	1	2	2	22	1	1	11	2	1	2	2	2	12	25	40
22336	1	2	2	22	2	2	11	1		2	1	2	14	25	42
22337	1	2	2	22	2	1	12	2	2	2	2	2	16	25	43
22338	1	2	2	22	3	1	13	1		2	2	2	16	25	42
22339	1	2	2	22	3	2	12	2	1	2	3	2	17	22	29
22340	1	2	2	22	1	1	11	1		2	3	3	15	25	44
22601	0	2	2	23	1	2	10	2	2	2	5	5	6	24	25
22602	0	2	2	23	1	1	11	2	1	2	5	5	9	20	29
22603	0	2	2	23	1	2	11	2	1	2	5	5	8	20	33
22604	0	2	2	23	3	2	12	2	1	1	1	1	13	21	39
22605	0	2	2	23	1	2	12	2	1	2	1	5	11	20	43
22606	0	2	2	23	2	2	12	2	2	2	1	1	14	22	35
22607	0	2	2	23	1	2	11	2	1	2	5	1	9	20	41
22608	0	2	2	23	2	1	12	2	2	2	1	2	16	25	44
22609	0	2	2	23	3	1	13	2	2	2	2	1	10	25	27
22610	0	2	2	23	3	2	13	1		2	1	1	13	21	40
22611	0	2	2	23	2	1	12	2	1	2	1	2	13	24	34
22612	0	2	2	23	1	1	11	2	1	1	5	5	9	23	39
22613	0	2	2	23	2	1	11	2	1	2	1	1	11	20	33
22614	0	2	2	23	1	1	10	2	1	2	1	1	12	25	44
22615	0	2	2	23	3	1	14	2	2	2	5	2	14	20	35
22616	0	2	2	23	2	1	14	2	2	1	5	2	14	23	36
22617	0	2	2	23	2	2	12	2	1	2	2	2	12	21	34
22618	0	2	2	23	2	2	12	2	1	2	2	1	14	21	38
22619	0	2	2	23	3	2	14	2	1	1	1	1	15	25	36
22620	0	2	2	23	3	1	13	2	1	2	2	1	13	25	24
22621	0	2	2	23	3	2	14	2	2	2	5	5	15	25	35
22622	0	2	2	23	2	1	12	1		2	1	2	11	21	34
22623	0	2	2	23	2	1	14	2	1	2	5	2	11	20	34
22624	0	2	2	23	2	1	14	1		1	1	1	8	25	36
22625	0	2	2	23	1	1	10	1		2	1	1	12	12	35
22626	0	2	2	23	2	1	13	2	1	1	5	5	11	24	39
22627	0	2	2	23	2	2	13	2	2	2	1	2	13	25	44
22628	0	2	2	23	3	2	14	2	1	2	1	1	12	21	35
22629	0	2	2	23	2	1	12	1		2	3	2	14	25	44
22630	0	2	2	23	1	2	10	2	1	2	5	2	14	22	44
22631	0	2	2	23	1	1	9	1		1	2	2	14	21	37
22632	0	2	2	23	1	1	11	2	1	2	5	5	8	20	29
22633	0	2	2	23	1	1	10	2	1	2	2	4	13	19	40
22634	0	2	2	23	2	1	12	2	1	1	3	2	11	20	41
22635	0	2	2	23	1	2	12	2	1	1	1	1	11	22	41
22636	0	2	2	23	1	1	11	2	1	1	1	2	11	22	36
22637	0	2	2	23	3	1	13	1		1	1	2	14	25	44
22638	0	2	2	23	1	1	12	2	2	2	1	5	11	23	44
22639	0	2	2	23	2	1	13	2	1	2	1	2	11	22	44
22201	1	2	2	24	1	1	10	2	1	1	5	4	12	25	44
22202	1	2	2	24	1	1	10	2	2	2	5	2	12	23	42
22203	1	2	2	24	3	1	13	2	2	2	1	2	18	23	44
22204	1	2	2	24	3	2	13	2	1	2	1	1	17	25	44
22205	1	2	2	24	3	1	12	2	1	2	1	2	17	22	44
22206	1	2	2	24	3	2	12	2	1	1	1	2	15	25	44
22207	1	2	2	24	3	2	13	2	1	2	1	2	17	25	44
22208	1	2	2	24	2	2	12	2	1	2	2	2	13	25	44
22209	1	2	2	24	3	2	12	2	2	2	1	2	17	25	44
22210	1	2	2	24	1	1	12	2	1	2	5	3	10	21	32
22211	1	2	2	24	3	1	12	1		2	2	2	16	25	44
22212	1	2	2	24	3	2	14	2	2	2	1	1	16	25	44
22213	1	2	2	24	1	1	11	1		2	5	3	8	20	41
22214	1	2	2	24	2	2	11	2	2	2	2	1	14	25	44
22215	1	2	2	24	2	1	12	2	1	2	2	2	12	25	44
22216	1	2	2	24	2	2	11	2	1	2	2	2	12	25	44
22217	1	2	2	24	2	2	12	2	2	2	1	1	13	25	44
22218	1	2	2	24	3	2	12	2	2	2	2	2	16	25	35
22219	1	2	2	24	2	1	11	2	1	2	1	2	12	25	35
22220	1	2	2	24	2	2	12	2	1	2	2	2	13	25	44
22221	1	2	2	24	2	2	12	2	1	2	1	2	13	25	44
22222	1	2	2	24	2	2	10	2	1	2	1	1	13	25	44
22223	1	2	2	24	3	1	14	1		2	2	2	17	25	44
22224	1	2	2	24	3	1	13	2	2	2	2	2	17	25	44
22225	1	2	2	24	2	2	9	2	1	2	2	2	13	25	44
22226	1	2	2	24	2	1	13	2	1	2	2	1	11	25	41
22227	1	2	2	24	3	2	12	2	1	2	2	3	15	25	34
22228	1	2	2	24	2	1	11	2	2	1	2	2	13	25	44
22229	1	2	2	24	1	1	11	2	2	2	5	1	12	25	41
22230	1	2	2	24	2	1	11	2	1	2	2	2	13	25	44
22231	1	2	2	24	2	1	12	1		1	2	1	13	25	40
22232	1	2	2	24	2	1	11	2	1	2	2	1	13	25	42
22233	1	2	2	24	1	2	10	2	1	2	2	2	14	25	44
22234	1	2	2	24	1	1	10	2	1	2	1	2	12	25	33
22235	1	2	2	24	1	2	9	1		2	1	1	12	25	43
22236	1	2	2	24	1	2	11	1		2	1	2	16	19	44
22237	1	2	2	24	1	2	12	2	4	2	1	1	13	23	35
22238	1	2	2	24	1	2	11	2	3	2	1	2	16	19	42
22239	1	2	2	24	1	1	10	1		2	5	3	13	25	39
22240	1	2	2	24	1	2	10	2	2	2	1	1	13	23	43
22501	0	2	2	25	1	2	10	2	3	2	2	2	17	7	41
22502	0	2	2	25	1	2	9	2	2	2	3	3	13	22	35
22503	0	2	2	25	1	1	12	2	3	2	1	1	14	17	41
22504	0	2	2	25	1	2	11	2	1	2	2	1	17	25	40
22505	0	2	2	25	1	2	11	2	3	2	2	1	14	25	43
22506	0	2	2	25	1	2	11	2	1	2	1	1	6	20	44
22507	0	2	2	25	1	2	12	2	1	2	5	1	6	21	36
22508	0	2	2	25	1	2	12	2	1	2	1	1	6	21	40
22509	0	2	2	25	2	2	11	2	1	1	1	1	10	24	44
22510	0	2	2	25	2	2	9	2	1	2	2	3	11	20	41
22511	0	2	2	25	1	1	11	2	1	2	1	2	10	23	42
22512	0	2	2	25	1	1	11	2	1	2	1	2	11	23	34
22513	0	2	2	25	1	2	10	2	2	2	2	3	15	25	44
22514	0	2	2	25	2	2	10	2	1	2	2	3	12	20	32
22515	0	2	2	25	2	2	11	2	1	2	2	3	10	25	36
22516	0	2	2	25	2	2	11	1		2	2	3	10	24	44
22517	0	2	2	25	1	2	10	2	2	2	1	1	10	22	34
22518	0	2	2	25	1	2	9	2	2	1	2	2	12	25	36
22519	0	2	2	25	1	2	11	2	1	1	1	5	12	25	33
22520	0	2	2	25	2	2	10	2	1	2	3	3	14	23	36
22521	0	2	2	25	3	1	14	2	1	2	1	1	13	22	44
22522	0	2	2	25	3	1	12	1		2	1	2	14	22	43
22523	0	2	2	25	2	2	12	2	1	2	1	2	13	25	44
22524	0	2	2	25	2	2	12	2	1	2	1	1	11	25	39
22525	0	2	2	25	2	2	10	2	3	2	1	1	12	23	34
22526	0	2	2	25	3	2	14	2	2	2	2	2	13	25	44
22527	0	2	2	25	3	2	13	2	2	2	1	1	10	20	39
22528	0	2	2	25	2	2	12	2	1	2	2	2	13	23	37
22529	0	2	2	25	2	2	12	2	1	2	5	1	8	20	40
22530	0	2	2	25	2	2	13	2	1	2	1	1	12	25	44
22531	0	2	2	25	2	2	12	2	1	2	5	5	14	20	33
22532	0	2	2	25	3	2	13	1		2	5	1	13	25	41
22533	0	2	2	25	3	2	12	2	2	1	2	2	14	25	32
22534	0	2	2	25	3	2	14	2	1	1	1	2	13	24	36
22535	0	2	2	25	3	2	12	2	1	1	1	2	14	25	44
22536	0	2	2	25	3	2	12	2	1	2	2	2	14	25	32
22537	0	2	2	25	3	2	12	2	1	1	2	2	12	21	34
22538	0	2	2	25	3	1	13	2	1	2	1	1	14	24	37
22539	0	2	2	25	3	2	13	2	3	2	1	2	14	25	44
22540	0	2	2	25	3	2	11	2	1	2	2	2	14	25	44
22541	0	2	2	25	3	2	13	2	2	2	2	2	12	25	44
22542	0	2	2	25	2	1	10	1		2	2	1	13	22	34
22401	0	2	2	26	3	2	13	2	1	1	5	5	12	24	38
22402	0	2	2	26	3	2	13	2	1	1	1	1	15	25	43
22403	0	2	2	26	3	2	13	2	1	2	1	2	15	25	40
22404	0	2	2	26	1	1	10	1		2	1	2	13	20	35
22405	0	2	2	26	1	2	10	2	1	2	1	1	12	20	31
22406	0	2	2	26	1	1	10	1		2	2	1	14	25	40
22407	0	2	2	26	1	1	10	2	1	2	1	2	14	25	38
22408	0	2	2	26	2	2	11	2	1	2	5	2	13	25	44
22409	0	2	2	26	1	2	12	2	2	2	2	3	15	23	33
22410	0	2	2	26	2	1	13	2	1	2	2	2	15	22	44
22411	0	2	2	26	1	2	10	2	2	2	2	3	16	23	29
22412	0	2	2	26	2	2	11	2	1	1	2	4	16	25	44
22413	0	2	2	26	2	2	12	2	1	1	2	2	14	23	42
22414	0	2	2	26	1	1	11	2	1	2	5	1	12	24	41
22415	0	2	2	26	1	2	11	2	1	2	2	3	15	20	33
22416	0	2	2	26	1	2	10	2	1	1	2	2	17	25	33
22417	0	2	2	26	1	2	10	1		1	1	1	15	22	29
22418	0	2	2	26	2	1	12	2	1	2	2	2	11	24	38
22419	0	2	2	26	3	1	12	1		2	1	1	14	24	39
22420	0	2	2	26	3	2	12	2	1	1	3	3	14	23	44
22421	0	2	2	26	3	1	12	2	1	2	1	2	13	23	36
22422	0	2	2	26	3	2	12	2	2	2	2	2	14	25	36
22423	0	2	2	26	1	1	10	2	1	2	2	1	12	23	39
22424	0	2	2	26	3	1	12	2	1	2	3	2	13	23	36
22425	0	2	2	26	3	2	12	2	2	1	1	5	11	23	39
22426	0	2	2	26	3	1	12	2	1	2	2	3	14	25	40
22427	0	2	2	26	3	1	12	2	1	2	2	2	12	24	37
22428	0	2	2	26	3	1	15	2	1	2	2	2	11	25	44
22429	0	2	2	26	1	1	11	2	1	2	2	2	13	24	33
22430	0	2	2	26	1	2	10	2	1	2	2	3	11	22	35
22431	0	2	2	26	2	1	11	2	1	2	1	3	13	20	42
22432	0	2	2	26	2	2	12	2	1	1	1	1	14	24	44
22433	0	2	2	26	2	1	12	2	1	2	2	3	9	21	25
22434	0	2	2	26	2	1	12	2	1	5	4	3	13	23	40
22435	0	2	2	26	2	1	13	2	1	1	1	1	15	24	44
22436	0	2	2	26	2	1	12	1		1	1	1	15	24	44
22437	0	2	2	26	2	1	11	2	1	1	2	1	14	24	44
22438	0	2	2	26	3	1	12	1		2	1	2	12	25	39
22439	0	2	2	26	2	1	12	2	1	2	3	2	13	25	43
